# Supplementary material for: Molecular and Clinical Predictors of Quality of Life in Chronic Rhinosinusitis with Nasal Polyps
Source: J Clin Med. 2023 Feb 9;12(4):1391. doi: 10.3390/jcm12041391 (PMC9965377; doi:10.3390/jcm12041391)
Supplement: Supplementary file 1 [file jcm-12-01391-s001.zip]

Archive with 1 entries (1 files):
- jcm-2078118-supplementary.pdf
